# Supplementary material for: Shape-Sensing Robotic-Assisted Bronchoscopic Microwave Ablation for Primary and Metastatic Pulmonary Nodules: Retrospective Case Series
Source: Diagnostics (Basel). 2025 Dec 18;15(24):3248. doi: 10.3390/diagnostics15243248 (PMC12731843; doi:10.3390/diagnostics15243248)
Supplement: Supplementary file 1 [file diagnostics-15-03248-s001.zip › Table S1-MWA-Ablation Abstract Data.xlsx]

## Sheet: MWA -total information
Patient NO.	Nodule NO.	Sex	Age	Smoke	Cancer Type	REBUS	Location	type of the nodule	Size(mm)	volumn of the nodule (mm3)	Ablation time	Ablation Details	Post-MWA management
1	1	Male	75	No	Metastatic cecal adenocarcinoma	Concentric	RML(RB5)	solid	8.4	2372.6	20min	1st: 10min, 90oC target; 65oC reached 2nd: 10min, 90oC target; 63oC reached	Imaging follow-up
2	2	Female	76	No	dedifferentiated liposarcoma	Eccentric	RLL(RB6)	solid	11.3	771	26min	1st: 6min 68oC reached 6KJ delivered; 2nd: 10min 64oC reached 8.4KJ delivered; 3rd: 10min 64oC reached 11.3KJ delivered.	Imaging follow-up
3	3	Female	69	Yes	Metastatic malignant melanoma	Concentric	LUL(LB5)	solid	22	3929	10min	Setting of 80oC, max temp 76oC, 13.1KJ delivered.	Imaging follow-up
	4				Metastatic malignant melanoma	Eccentric	LUL(LB3)	solid	10	156	10min	Setting of 80oC, max temp 55oC, 7.1KJ delivered	Imaging follow-up
4	5	Female	51	No	Matastatic colorectal carcinoma	Concentric	RML(RB4)	Mixed	12.9	1893	10min	MWA 10mins , max temp 58oC, 7.1KJ delivered.	Imaging follow-up
	6				Matastatic colorectal carcinoma	eccentric	RUL(RB3)	Mixed	8	151	1min	1minute ablation, proximal temp monitor of the microwave probe reached 66oC, 0.7KJ delivered	Imaging follow-up
5	7	Male	79	Yes	Adenocarcinoma	Eccentric	RUL(RB1)	Mixed	11	1072	10min	Setting of 90oC, max temp 65oC, 7.2KJ delivered.	Surgery
6	8	Female	73	Yes	Adenocarcinoma	Eccentric	RUL(RB1)	Solid	9	67	5min	Mini-catheter 5Minute ablation, set 80oC, Max temp recorded 57oC, 3.6KJ delivered, RR 3 Watts	Imaging follow-up
7	9	Female	76	No	Conclusive evidence of malignant neoplasm	Not visible	RML(RB4)	mixed	7	180	4min	MWA (Acuevue) catheter - Mini size for 4 minutes, 80 degrees C (achieved measured temp at 54oC), total 2.9 KJ delievered, max RP was 2.	Surgery
8	10	Male	50	No	Oateosarcoma	Eccentric	RUL(RB3)	Solid	24	5027	10min	MWA small catheter was used for 10 minute ablation with 90oC, max reverse power of 3, max temp measured was 82oC, total 13KJ was delivered.	Imaging follow-up
9	11	Female	63	No	lung adenocarcinoma	Concentric	RLL(RB6)	Solid	9.5	474	8min	Mini Antenna ;Setting/Mode: 80oc, max temp measured was 62oC, total 6.5KJ was delivered.	Imaging follow-up
